# Supplementary material for: Automated Production of [68Ga]Ga-Desferrioxamine B on Two Different Synthesis Platforms
Source: Pharmaceutics. 2024 Sep 21;16(9):1231. doi: 10.3390/pharmaceutics16091231 (PMC11435116; doi:10.3390/pharmaceutics16091231)
Supplement: Supplementary file 1 [file pharmaceutics-16-01231-s001.zip]

Archive with 1 entries (1 files):
- pharmaceutics-3146294-supplementary.pdf
